# Supplementary material for: Development of humoral and cellular immunological memory against SARS-CoV-2 despite B cell depleting treatment in multiple sclerosis
Source: iScience. 2021 Sep 2;24(9):103078. doi: 10.1016/j.isci.2021.103078 (PMC8410640; doi:10.1016/j.isci.2021.103078)
Supplement: Table S1. Detailed characteristics of the study cohort, related to — Table 1 [file mmc2.xlsx]

## Sheet: HC
	Healthy controls
Number	15
Age at sampling: mean; (SD)	43.06 (12.89)
Female/ Male : No (%)	10/ 5 (67 %/ 33%)
Did not report symptoms: No (%)	3 (20 %)
a: Reported symptoms: No (%)	12 (80 %)
Fever ≥ 38.5: No (% of a)	6 (50 %)
Cough: No (% of a)	3 (25 %)
Anosmia and/or ageusia: No (% of a)	7 (58 %)
Symptom/s lasting > 2 weeks: No (% of a)	6 (50 %)
Fever ≥ 38.5 and cough: No (% of a)	2 (17 %)
Fever ≥ 38.5 and anosmia and/or ageusia: No(% of a)	3 (25 %)
Fever ≥ 38.5 lasting > 2 weeks: No (% of a)	3 (25 %)
Cough and anosmia and/or ageusia: No (% of a)	2 (17 %)
Cough lasting > 2 weeks: No (% of a)	2 (17 %)
Anosmia and/or ageusia lasting > 2 weeks: No (% of a)	5 (42 %)
Fever ≥ 38.5 and cough and anosmia and/or ageusia: No (% of a)	2 (17 %)
Fever ≥ 38.5 and cough lasting > 2 weeks: No (% of a)	2 (17 %)
Fever ≥ 38.5 and anosmia and/or ageusia lasting > 2 weeks: No (% of a)	2 (17 %)
Cough and anosmia and/or ageusia lasting > 2 weeks: No (% of a)	2 (17 %)
All 4 symptoms: No (% of a)	2 (17 %)
Hospitalized No (% of a) / ICU No (% of a)	--
Positive/ Negative/ Not checked SARS-CoV2 PCR as reported by the individual: No (%)	4/ 0 / 11 (26 %/ 0 %/ 74 %)
Positive/ Negative/ Not checked SARS-CoV2 IgG as reported by the individual: No (%)	5/ 0/ 10 (33 %/ 0 %/ 67 %)
Positive/ Negative/ Not checked or cut-off value for SARS-CoV 2 IgG at Karolinska laboratory: No (%)	5/ 4/ 6 (33 %/ 27 %/ 40 %)
Switching from positive to negative SARS-CoV 2 IgG testing No (time from + to - in days)	1 (59)

## Sheet: General MS cohort
	MS	No ongoing treatment	Ongoing treatment	Interferon-beta or glatirameracetate	Teriflunomide	Dimethyl fumarate: No	Fingolimod: No	Cladribine	Natalizumab	Rituximab	Ocrelizumab and ofatumumab	HSCT	Other treatment	Positive SARS-CoV 2 IgG at Karolinska laboratory
Number of patients	632	12	620	10	7	42	35	7	56	434	14	13	2	29
Age at sampling: mean; (SD)	42.95 (10.27)	53.91; (9.8)	42.73; (10.17)	52.2 (8.91)	48.3 (7.34)	42.52 (9.14)	44.83 (9.55)	40.57 (4.35)	38.93 (7.68)	43.02 (10.62)	39.29 (10.01)	38.46 (6.1)	47 (4.24)	43.28 (13.20)
Female/ Male : No (%)	450/ 182 (71 %/ 29%)	9/ 3 (75% / 25%)	441/ 179 (71 %/ 29%)	9/ 1 (90 %/ 10 %)	5/ 2 (71 %/ 29 %)	26/ 16 (62 %/ 38 %)	25/ 10 (71 %/ 29 %)	4/ 3 (57 %/ 43 %)	46/ 10 (82 %/ 18 %)	313/ 121 (72 %/ 28 %)	8/ 6 (57 %/ 43 %)	3/ 10 (23 %/ 77 %)	2/ 0 (100 %/ 0 %)	14/ 15 (48 %/ 52 %)
RMS/ PMS: No (%)	600/ 32 (95%/ 5%)	10/ 2 (83 %/ 17 %)	590/ 30 (95 %/ 5 %)	10/ 0 (100 %/ 0 %)	5/ 2 (71 %/ 29 %)	42 (100 %)	33/ 2 (94 %/ 6 %)	7/ 0 (100 %/ 0 %)	54/ 2 (96 %)/ 4 %)	411/ 23 (95 %/ 5 %)	14/ 0 (100 %/ 0 %)	13/ 0 (100 %/ 0 %))	1/ 1 (50 %/ 50 %)	26/ 3 (90 %/ 10 %)
EDSS: median (interquartile range; min; max)	2 (1-2.5; 0; 7)	2.75 (1.13-3.38; 0; 4.5)	2 (1-2.5; 0; 7)	2.25 (1.375-2.625; 1; 4)	3.5 (1-6.5; 0; 6.5)	1.25 (0-2; 0; 4.5)	2 (1-2.5; 0; 7)	2.5 (1.5-3.5; 1; 4.5)	1.5 (1-2.5; 0; 6)	2 (1-2.625; 0; 7))	1.5 (0.75-2; 0; 3.5)	4 (2-4; 1.5; 6)	4.5 (3-6; 3; 6)	2 (1.5-3.25; 0; 6)
Patients that did not report symptoms: No (%)	436 (69 %)	9 (75 %)	427 (69 %)	7 (70 %)	3 (43 %)	30 (71 %)	24 (69 %)	4 (57 %)	28 (50 %)	312 (72 %)	8 (57 %)	10 (77 %)	2 (100 %)	4 (14 %)
a: Patients that reported symptoms: No (%)	196 (31 %)	3 (25 %)	193 (31 %)	3 (30 %)	4 (57 %)	12 (29 %)	11 (31 %)	3 (43 %)	28 (50 %)	122 (28 %)	6 (43 %)	3 (23 %)	0 (0 %)	25 (86 %)
Fever ≥ 38.5: No (% of a)	94 (48 %)	1 (33 %)	93 (48%)	1 (33 %)	1 (25 %)	7 (58 %)	6 (55 %)	1 (33 %)	10 (36 %)	61 (50 %)	5 (83 %)	1 (33 %)	0	19 (76 %)
Cough: No (% of a)	151 (77 %)	2 (66 %)	149 (59%)	2 (66 %)	2 (50 %)	10 (83 %)	8 (73 %)	2 (67 %)	26 (93 %)	90 (74 %)	6 (100 %)	3 (100 %)	0	17 (68 %)
Anosmia and/or ageusia: No (% of a)	69 (35 %)	1 (33 %)	68 (35%)	1 (33 %)	1 (25 %)	4 (33 %)	4 (36 %)	2 (67 %)	4 (14 %)	48 (39 %)	3 (50 %)	1 (33 %)	0	18 (72 %)
Symptom/s lasting > 2 weeks: No (% of a)	102 (52 %)	2 (66 %)	100 (52%)	2 (66 %)	1 (25 %)	6 (50 %)	4 (36 %)	2 (67 %)	13 (46 %)	67 (55 %)	3 (50 %)	1 (33 %)	0	21 (84 %)
Fever ≥ 38.5 and cough: No (% of a)	66 (34 %)	1 (33 %)	66 (34%)	1 (33 %)	0 (0 %)	6 (50 %)	4 (36 %)	1 (33 %)	7 (25 %)	41 (34 %)	5 (83 %)	1 (33 %)	0	13 (52 %)
Fever ≥ 38.5 and anosmia and/or ageusia: No(% of a)	42 (21 %)	1 (33 %)	41 (22%)	1 (33 %)	0 (0 %)	3 (25 %)	3 (27 %)	1 (33 %)	1 (4 %)	29 (24 %)	3 (50 %)	0 (0 %)	0	12 (48 %)
Fever ≥ 38.5 lasting > 2 weeks: No (% of a)	56 (29 %)	1 (33 %)	55 (29%)	1 (33 %)	0 (0 %)	5 (42 %)	2 (18 %)	1 (33 %)	3 (11 %)	40 (33 %)	3 (50 %)	0 (0 %)	0	16 (64 %)
Cough and anosmia and/or ageusia: No (% of a)	49 (25 %)	1 (33 %)	48 (25%)	0 (0 %)	0 (0 %)	3 (25 %)	3 (27 %)	2 (67 %)	4 (14 %)	32 (26 %)	3 (50 %)	1 (33 %)	0	12 (48 %)
Cough lasting > 2 weeks: No (% of a)	84 (43 %)	2 (66 %)	82 (42%)	1 (33 %)	1 (25 %)	5 (42 %)	4 (36 %)	2 (67 %)	2 (7 %)	52 (43 %)	3 (50 %)	1 (33 %)	0	16 (64 %)
Anosmia and/or ageusia lasting > 2 weeks: No (% of a)	45 (23 %)	1 (33 %)	44 (23%)	1 (33 %)	0 (0 %)	2 (17 %)	2 (18 %)	2 (67 %)	2 (7 %)	32 (26 %)	2 (33 %)	1 (33 %)	0	17 (68 %)
Fever ≥ 38.5 and cough and anosmia and/or ageusia: No (% of a)	31 (16 %)	1 (33 %)	30 (16%)	0 (0 %)	0 (0 %)	3 (25 %)	2 (18 %)	1 (33 %)	1 (4 %)	20 (16 %)	3 (50 %)	0 (0 %)	0	8 (32 %)
Fever ≥ 38.5 and cough lasting > 2 weeks: No (% of a)	43 (22 %)	1 (33 %)	42 (22%)	0 (0 %)	0 (0 %)	5 (42 %)	2 (18 %)	1 (33 %)	13 (46 %)	29 (24 %)	3 (50 %)	0 (0 %)	0	12 (48 %)
Fever ≥ 38.5 and anosmia and/or ageusia lasting > 2 weeks: No (% of a)	32 (16 %)	1 (33 %)	44 (23%)	1 (33 %)	0 (0 %)	2 (17 %)	1 (9 %)	1 (33 %)	1 (4 %)	23 (19 %)	2 (33 %)	0 (0 %)	0	12 (48 %)
Cough and anosmia and/or ageusia lasting > 2 weeks: No (% of a)	33 (17 %)	1 (33 %)	32 (17%)	0 (0 %)	0 (0 %)	2 (17 %)	2 (18 %)	2 (66 %)	2 (7 %)	21 (17 %)	2 (33 %)	1 (33 %)	0	12 (48 %)
All 4 symptoms: No (% of a)	23 (12 %)	1 (33 %)	22 (11%)	0 (0 %)	0 (0 %)	2 (17 %)	1 (9 %)	1 (33 %)	1 (4 %)	15 (12 %)	2 (33 %)	0 (0 %)	0	8 (32 %)
Hospitalized No (% of a) / ICU No (% of a)	3 (1.5 %) / 2 (1 %)	0 (0 %)	3 (1.5 %) / 2 (1 %)	0 (0 %)	0 (0 %)	0 (0 %)	0 (0 %)	0 (0 %)	0 (0 %)	3 (0.7 %) / 2 (0.5 %)	0 (0 %)	0 (0 %)	0 (0 %)
Positive/ Negative/ Not checked SARS-CoV2 PCR as reported by the individual: No (%)	13/ 43 / 576 (2 %/ 7 %/ 91 %)	1/ 0/ 11 (9 %/ 0 %/ 91 %) )	12 / 43 / 565 (2 %/ 7 %/ 91%)	0 (0 %)/ 0 (0 %)/ 10 (100 %)	0 (0 %)/ 0 (0 %)/ 7 (100 %)	1 (2 %)/ 6 (14 %)/ 35 (83 %)	0 (0 %)/ 4 (11 %)/ 31 (89 %)	0 (0 %)/ 2 (29 %)/ 5 (71 %)	0 (0 %)/ 1 (2 %)/ 55 (98 %)	9 (2 %)/ 27 (6 %)/ 398 (92 %)	2 (14 %)/ 2 (14 %)/ 10 (71 %)	0 (0 %)/ 0 (0 %)/ 13 (100 %)	0 (0 %)/1 (50 %)/1 (50 %)
Positive/ Negative/ Not checked SARS-CoV2 IgG as reported by the individual: No (%)	21/ 99/ 512 (3 %/ 16 %/ 81 %)	1/ 3/ 8 (9 %/ 25 %/ 67 %)	20/ 96/ 504 (3 %/ 15%/ 81 %)	0 (0 %)/ 1 (10 %)/ 9 (90 %)	0 (0 %)/ 1 (14 %)/ 6 (86 %)	1 (2 %)/ 9 (21 %)/ 32 (76 %)	0 (0 %)/ 7 (20 %)/ 28 (80 %)	0 (0 %)/ 3 (43 %)/ 4 (57 %)	0 (0 %)/ 10 (18 %)/ 46 (82 %)	18 (4 %)/ 61 (14 %)/ 355 (82 %)	1 (7 %)/ 2 (14 %)/ 11 (79 %)	0 (0 %)/ 1 (8 %)/ 12 (92 %)	0 (0 %)/1 (50 %)/1 (50 %)
Positive/ Negative/ Not checked or cut-off value for SARS-CoV 2 IgG at Karolinska laboratory: No (%)	29/ 583/ 20 (4.5 %/ 92.2 %/ 3.2 %)	2/ 10/ 0 (16.6 %/ 83.3 %/ 0 %)	27/ 573/ 20 (4.3 %/ 92.4 %/ 3.2 %)	1 (10 %)/ 8 (80 %)/ 1 (10%)	0 (0 %)/ 10 (100 %)/ 0 (0 %)	2 (5 %)/ 39 (93 %)/ 1 (2 %)	1 (3 %)/ 33 (94 %)/ 1 (3 %)	1 (14 %)/ 6 (86 %)/ 0 (0 %)	1 (2 %)/ 55 (98 %)/ 0 (0 %)	19 (4 %)/ 400 (92 %) / 15 (3 %)	1 (7 %)/ 11 (79 %)/ 2 (14 %)	1 (8 %)/ 0 (0 %)/ 12 (92 %)	0 (0 %)/2 (100 %)/0 (0 %)
Switching from positive to negative SARS-CoV 2 IgG testing No (median time from + to - in days; min; max)	4 (62.5; 14; 92)	--	4 (62.5; 14; 92)	--	--	--	--	--	--	4 (62.5; 14; 92)	--	--	--	Number and percentage per treatment
No ongoing treatment: No (%)	12 (1.9 %)													2 (7 %)
b: Ongoing treatment: No (%)	620 (98.1 %)													27 (93 %)
Interferon-beta or glatirameracetate: No (% of b)	10 (1.6 %)													1 (3.7 %)
Teriflunomide: No (% of b)	7 (1.1 %)													0 (0 %)
Dimethyl fumarate: No (% of b)	42 (6.7 %)													2 (7.4 %)
Fingolimod: No (% of b)	35 (5.6 %)													1 (3.7 %)
Cladribine: No (% of b)	7 (1.1 %)													1 (3.7 %)
Natalizumab: No (% of b)	56 (9 %)													1 (3.7 %)
Rituximab: No (% of b)	434 (70 %)													19 (70.4 %)
Ocrelizumab: No (% of b)	13 (2.1 %)													1 (3.7 %)
Ofatumumab: No (% of b)	1 (0.2 %)													0 (0 %)
HSCT: No (% of b)	13 (2.1 %)													1 (3.7 %)
Other treatment: No (% of b)	2 (0.3 %)													0 (0 %)

## Sheet: MS cohort T cells
	MS	No ongoing treatment	Ongoing treatment:	Interferon-beta or glatirameracetate	Teriflunomide	Dimethyl fumarate	Fingolimod	Cladribine	Natalizumab	Rituximab	Ocrelizumab	HSCT	Other treatment	Positive SARS-CoV 2 IgG at Karolinska laboratory
Number of patients	122	0	122	1	1	11	7	3	19	71	5	4	0	18
Age at sampling: mean; (SD)	43.03 (9.82)	--	43.03 (9.82)	62	55	41.91 (12.04)	49.14 (10.48)	40 (3.6)	38.95 (6.2)	43.72 (10.15)	42.4 (12.78)	42.75 (4.92)	--	42.67 (12.29)
Female/ Male : No (%)	89/ 34 (73 %/ 27%)	--	89/ 34 (73 %/ 27%)	0/ 1 (0 %/ 100 %)	0/ 1 (0 %/ 100 %)	8/ 3 (73 %/ 27 %)	6/ 1 (86 %/ 14 %)	1/ 2 (33 %/ 67 %)	15/ 4 (79 %/ 21 %)	55/ 16 (77 %/ 23 %)	2/ 3 (40 %/ 60 %)	1/ 3 (25 %/ 75 %)	--	9/ 9 (50 %/ 50 %)
RMS/ PMS: No (%)	119/ 3 (98%/ 2%)	--	119/ 3 (98%/ 2%)	1/ 0 (100 %/ 0 %)	1/ 0 (100 %/ 0 %)	11 (100 %)	6/ 1 (86 %/ 14 %)	3/ 0 (100 %/ 0 %)	19/ 0 (100 %)/ 0 %)	69/ 2 (97 %/ 3 %)	5/ 0 (100 %/ 0 %)	4/ 0 (100 %/ 0 %)	--	18/ 0 (100 %/ 0 %)
EDSS: median (interquartile range; min; max)	2 (1-2.5; 0; 6.5)	--	2 (1-2.5; 0; 6.5)	2	4	1 (0-2; 0; 4.5)	2 (1-6; 1; 6.5)	2.5 (1.5-2.5; 1.5; 2.5)	1.5 (0-2; 0; 3.5)	2 (1-2.5; 0; 6))	1.5 (0-2; 0; 2)	2.75 (1.62-5.37; 1.5; 6)	--	2 (1.38-3; 0; 6)
Patients that did not report symptoms: No (%)	30 (25 %)	--	30 (25 %)	0 (100%)	1 (100 %)	4 (36 %)	3 (69 %)	2 (67 %)	10 (53 %)	8 (11 %)	0 (0 %)	2 (50 %)		2 (11 %)
a: Patients that reported symptoms: No (%)	92 (75 %)	--	92 (75 %)	1 (100 %)		7 (64 %)	4 (31 %)	1 (33 %)	9 (47 %)	63 (89 %)	5 (100 %)	2 (50 %)		16 (89 %)
Fever ≥ 38.5: No (% of a)	50 (54 %)	--	50 (54 %)	1 (100 %)		5 (71 %)	3 (75 %)	0 (0 %)	4 (44 %)	32 (50 %)	4 (80 %)	1 (50 %)		12 (75 %)
Cough: No (% of a)	72 (78 %)	--	72 (78 %)	0 (100%)		6 (86 %)	3 (75 %)	0 (0 %)	8 (89 %)	48 (76 %)	5 (100 %)	2 (100 %)		11 (69 %)
Anosmia and/or ageusia: No (% of a)	45 (49 %)	--	45 (49 %)	1 (100 %)		4 (57 %)	2 (50 %)	0 (0 %)	4 (44 %)	31 (49 %)	3 (60 %)	0 (0 %)		11 (69 %)
Symptom/s lasting > 2 weeks: No (% of a)	45 (49 %)	--	45 (49 %)	1 (100 %)		3 (43 %)	1 (25 %)	1 (100 %)	4 (44 %)	33 (52 %)	2 (40 %)	0 (0 %)		81 (88 %)
Fever ≥ 38.5 and cough: No (% of a)	39 (42 %)	--	39 (42 %)	0 (100%)		5 (71 %)	2 (50 %)	0 (0 %)	3 (33 %)	24 (38 %)	4 (80 %)	1 (50 %)		9 (56 %)
Fever ≥ 38.5 and anosmia and/or ageusia: No(% of a)	28 (30 %)	--	28 (30 %)	1 (100 %)		3 (43 %)	2 (50 %)	0 (0 %)	1 (13 %)	18 (29 %)	3 (60 %)	0 (0 %)		7 (44 %)
Fever ≥ 38.5 lasting > 2 weeks: No (% of a)	28 (30 %)	--	28 (30 %)	1 (100 %)		3 (43 %)	1 (25 %)	0 (0 %)	2 (22 %)	19 (30 %)	2 (40 %)	0 (0 %)		10 (63 %)
Cough and anosmia and/or ageusia: No (% of a)	32 (35 %)	--	32 (35 %)	0 (100%)		3 (43 %)	2 (50 %)	0 (0 %)	4 (44 %)	20 (32 %)	3 (60 %)	0 (0 %)		7 (44 %)
Cough lasting > 2 weeks: No (% of a)	37 (40 %)	--	37 (40 %)	0 (100%)		3 (43 %)	1 (25 %)	0 (0 %)	4 (44 %)	27 (43 %)	2 (40 %)	0 (0 %)		10 (63 %)
Anosmia and/or ageusia lasting > 2 weeks: No (% of a)	26 (28 %)	--	26 (28 %)	1 (100 %)		2 (29 %)	1 (25 %)	0 (0 %)	2 (22 %)	18 (29 %)	2 (40 %)	0 (0 %)		10 (63 %)
Fever ≥ 38.5 and cough and anosmia and/or ageusia: No (% of a)	21 (23 %)	--	21 (23 %)	0 (100%)		3 (43 %)	2 (50 %)	0 (0 %)	1 (11 %)	12 (19 %)	3 (50 %)	0 (0 %)		8 (50 %)
Fever ≥ 38.5 and cough lasting > 2 weeks: No (% of a)	22 (24 %)	--	22 (24 %)	0 (100%)		2 (29 %)	1 (25 %)	0 (0 %)	3 (33 %)	14 (22 %)	2 (40 %)	0 (0 %)		8 (50 %)
Fever ≥ 38.5 and anosmia and/or ageusia lasting > 2 weeks: No (% of a)	20 (22 %)	--	20 (22 %)	1 (100 %)		2 (29 %)	1 (25 %)	0 (0 %)	1 (11 %)	13 (21 %)	2 (40 %)	0 (0 %)		7 (44 %)
Cough and anosmia and/or ageusia lasting > 2 weeks: No (% of a)	19 (21 %)	--	19 (21 %)	1 (100 %)		2 (29 %)	1 (25 %)	0 (0 %)	2 (22 %)	12 (19 %)	2 (40 %)	0 (0 %)		7 (44 %)
All 4 symptoms: No (% of a)	14 (15 %)	--	14 (15 %)	0 (100%)		2 (29 %)	1 (25 %)	0 (0 %)	1 (11 %)	8 (13 %)	2 (40 %)	0 (0 %)		5 (31 %)
Hospitalized No (% of a) / ICU No (% of a)	3 (3.2 %) / 2 (2.2 %)	--	3 (3.2 %) / 2 (2.2 %)	0 (100%)		0 (0 %)	0 (0 %)	0 (0 %)	0 (0 %)	3 (4.7 %) / 2 (3.1 %)	0 (0 %)	0 (0 %)
Positive/ Negative/ Not checked SARS-CoV2 PCR as reported by the individual: No (%)	10/ 15 / 97 (8 %/ 12 %/ 80 %)	--	10/ 15 / 97 (8 %/ 12 %/ 80 %)			1 (9 %)/ 3 (27 %)/ 7 (64 %)	0 (0 %)/ 1 (14 %)/ 6 (86 %)	0 (0 %)/ 1 (33 %)/ 2 (67 %)	0 (0 %)/ 1 (5 %)/ 18 (95 %)	7 (10 %)/ 8 (11 %)/ 56 (79 %)	2 (40 %)/ 1 (20 %)/ 2 (40 %)	0 (0 %)/ 0 (0 %)/ 4 (100 %)
Positive/ Negative/ Not checked SARS-CoV2 IgG as reported by the individual: No (%)	15/ 33/ 74 (12 %/ 27 %/ 61 %)	--	15/ 33/ 74 (12 %/ 27 %/ 61 %)			1 (9 %)/ 4 (36 %)/ 6 (55 %)	0 (0 %)/ 2 (29 %)/ 5 (71 %)	0 (0 %)/ 1 (33 %)/ 2 (67 %)	0 (0 %)/ 3 (16 %)/ 16 (84 %)	13 (18 %)/ 20 (28 %)/ 38 (53 %)	1 (20 %)/ 2 (40 %)/ 2 (40 %)	0 (0 %)/ 1 (25 %)/ 3 (75 %)
Positive/ Negative/ Not checked or cut-off value for SARS-CoV 2 IgG at Karolinska laboratory: No (%)	20/ 99/ 3 (16 %/ 81 %/ 3 %)	--	20/ 99/ 3 (16 %/ 81 %/ 3 %)			2 (18 %)/ 9 (82 %)/ 0 (0 %)	1 (14 %)/ 5 (71 %)/ 1 (14 %)	1 (33%)/ 2 (67 %)/ 0 (0 %)	1 (5 %)/ 18 (100 %)/ 0 (0 %)	13 (18 %)/ 57 (80 %)/ 1 (1.4 %)	1 (20 %)/ 3 (60 %)/ 1 (20 %)	0 (0 %)/ 4 (100 %)/ 0 (0 %)
Switching from positive to negative SARS-CoV 2 IgG testing No (median time from + to - in days; min; max)	3 (70; 55; 92)	--	3 (70; 55; 92)			--	--	--	--	3 (70; 55; 92)	--	--		Number and percentage per treatment
No ongoing treatment: No (%)	0													0 (0 %)
b: Ongoing treatment: No (%)	122													18 (15 %)
Interferon-beta or glatirameracetate: No (% of b)	1 (0.8 %)													0 (0 %)
Teriflunomide: No (% of b)	1 (0.8 %)													0 (0 %)
Dimethyl fumarate: No (% of b)	11 (9.2 %)													2 (18 %)
Fingolimod: No (% of b)	7 (5.8 %)													1 (14 %)
Cladribine: No (% of b)	3 (2.5 %)													1 (33 %)
Natalizumab: No (% of b)	19 (15.5 %)													0 (0 %)
Rituximab: No (% of b)	71 (58.1 %)													13 (19 %)
Ocrelizumab: No (% of b)	5 (4.2 %)													1 (20 %)
Ofatumumab: No (% of b)	0 (0 %)													0 (0 %)
HSCT: No (% of b)	4 (3.3 %)													0 (0 %)
Other treatment: No (% of b)	0 (0 %)													0 (0 %)
